# Supplementary material for: Genome Re-Annotation and Transcriptome Analyses of Sanghuangporus sanghuang
Source: J Fungi (Basel). 2023 Apr 23;9(5):505. doi: 10.3390/jof9050505 (PMC10219462; doi:10.3390/jof9050505)
Supplement: Supplementary file 1 [file jof-09-00505-s001.zip]

Archive with 51 entries (50 files):
- Supplementary Figure S11.jpg
- __MACOSX/
- __MACOSX/._Supplementary Figure S11.jpg
- Supplementary Figure S10.jpg
- __MACOSX/._Supplementary Figure S10.jpg
- Supplementary Figure S12.jpg
- __MACOSX/._Supplementary Figure S12.jpg
- Supplementary Figure S13.jpg
- __MACOSX/._Supplementary Figure S13.jpg
- Supplementary Figure S9.jpg
- __MACOSX/._Supplementary Figure S9.jpg
- Supplementary Figure S8.jpg
- __MACOSX/._Supplementary Figure S8.jpg
- Supplementary Table S1.xlsx
- __MACOSX/._Supplementary Table S1.xlsx
- Supplementary Figure S14.jpg
- __MACOSX/._Supplementary Figure S14.jpg
- Supplementary Table S6.xlsx
- __MACOSX/._Supplementary Table S6.xlsx
- Supplementary Table S10.xlsx
- __MACOSX/._Supplementary Table S10.xlsx
- Supplementary Table S11.xlsx
- __MACOSX/._Supplementary Table S11.xlsx
- Supplementary Table S7.xlsx
- __MACOSX/._Supplementary Table S7.xlsx
- Supplementary Table S4.xlsx
- __MACOSX/._Supplementary Table S4.xlsx
- Supplementary Table S8.xlsx
- __MACOSX/._Supplementary Table S8.xlsx
- Supplementary Table S9.xlsx
- __MACOSX/._Supplementary Table S9.xlsx
- Supplementary Table S5.xlsx
- __MACOSX/._Supplementary Table S5.xlsx
- Supplementary Figure S6.jpg
- __MACOSX/._Supplementary Figure S6.jpg
- Supplementary Figure S7.jpg
- __MACOSX/._Supplementary Figure S7.jpg
- Supplementary Figure S5.jpg
- __MACOSX/._Supplementary Figure S5.jpg
- Supplementary Figure S4.jpg
- __MACOSX/._Supplementary Figure S4.jpg
- Supplementary Table S2.xlsx
- __MACOSX/._Supplementary Table S2.xlsx
- Supplementary Table S3.xlsx
- __MACOSX/._Supplementary Table S3.xlsx
- Supplementary Figure S1.jpg
- __MACOSX/._Supplementary Figure S1.jpg
- Supplementary Figure S3.jpg
- __MACOSX/._Supplementary Figure S3.jpg
- Supplementary Figure S2.jpg
- __MACOSX/._Supplementary Figure S2.jpg
