# Supplementary material for: Genome Re-Annotation and Transcriptome Analyses of Sanghuangporus sanghuang
Source: J Fungi (Basel). 2023 Apr 23;9(5):505. doi: 10.3390/jof9050505 (PMC10219462; doi:10.3390/jof9050505)
Supplement: Supplementary file 1 [file jof-09-00505-s001.zip › Supplementary Table S1.xlsx]

## Sheet: Table S1
Supplementary Table S1. Overview of the sequencing and assembly of transcripts from the MS2 strain of Sanghuangporus sanghuang.
Item	Raw reads	Clean reads	Transcripts
Total number	43147698	40515552	13531
Total Bases (bp)	6472154700	6077332800	17134339
Q30 (bp)	6099751982	--	--
N (%)	0.001517	--	--
Q30 (%)	94.24	--	--
Q20 (%)	97.99	--	--
Clean Reads %	--	93.89	--
Clean Data %	--	93.89	--
Mean transcript length (bp)	100	100	1266.3
N50 scaffold size (bp)	100	100	1698
GC percentage	--	--	0.51
