# Supplementary material for: Genome Re-Annotation and Transcriptome Analyses of Sanghuangporus sanghuang
Source: J Fungi (Basel). 2023 Apr 23;9(5):505. doi: 10.3390/jof9050505 (PMC10219462; doi:10.3390/jof9050505)
Supplement: Supplementary file 1 [file jof-09-00505-s001.zip › Supplementary Table S6.xlsx]

## Sheet: Table S6
Supplementary Table S6. Putative genes involved in the pathway of ubiquinone and other terpenoid-quinone biosynthesis in Sanghuangporus sanghuang.
Gene name and definition	Enzyme code	KO term	MS2_V1			MS2_V2			Transcriptome
			E -Value	Score	Gene ID	E -Value	Score	Gene ID	E -Value	Score	Gene ID
ARO8;aromatic amino acid aminotransferase I / 2-aminoadipate transaminase	2.6.1.57 2.6.1.39 2.6.1.27 2.6.1.5	K00838	0	926	132_t	8.15e-176	504	genePrefix00157.t1	8.15e-176	504	genePrefix00157.t1.p1
ARO8;aromatic amino acid aminotransferase I / 2-aminoadipate transaminase	2.6.1.57 2.6.1.39 2.6.1.27 2.6.1.5	K00838	3.19e-233	654	2653_t	1.5e-275	764	genePrefix03250.t1	1.5e-275	764	genePrefix03250.t1.p1
4CL;4-coumarate--CoA ligase	6.2.1.12	K01904	3.83e-273	764	10267_t	6.41e-222	634	genePrefix00974.t1	6.41e-222	634	genePrefix00974.t1.p1
4CL;4-coumarate--CoA ligase	6.2.1.12	K01904	0	899	5271_t	0	923	genePrefix06492.t1	0	923	genePrefix06492.t1.p1
4CL;4-coumarate--CoA ligase	6.2.1.12	K01904	0	986	6424_t	0	986	genePrefix07917.t1	0	986	genePrefix07917.t1.p1
4CL;4-coumarate--CoA ligase	6.2.1.12	K01904	6.41e-222	634	791_t	1.31e-280	783	genePrefix12703.t1	1.31e-280	783	genePrefix12703.t1.p1
COQ2;4-hydroxybenzoate polyprenyltransferase	2.5.1.39	K06125	2.75e-167	474	695_t	2.62e-43	152	genePrefix00853.t1	1.02e-116	345	genePrefix12696.t1.p1
COQ2;4-hydroxybenzoate polyprenyltransferase	2.5.1.39	K06125	‐‐	‐‐	‐‐	1.02e-116	345	genePrefix12696.t1	2.77e-112	333	genePrefix12708.t1.p1
COQ2;4-hydroxybenzoate polyprenyltransferase	2.5.1.39	K06125	‐‐	‐‐	‐‐	3.12e-98	295	genePrefix12699.t1	‐‐	‐‐	‐‐
COQ2;4-hydroxybenzoate polyprenyltransferase	2.5.1.39	K06125	‐‐	‐‐	‐‐	2.77e-112	333	genePrefix12708.t1	‐‐	‐‐	‐‐
COQ3;polyprenyldihydroxybenzoate methyltransferase / 3-demethylubiquinol 3-O-methyltransferase	2.1.1.114 2.1.1.64	K00591	1.07e-160	457	5459_t	1.07e-160	457	genePrefix06709.t1	1.07e-160	457	genePrefix06709.t1.p1
COQ3;polyprenyldihydroxybenzoate methyltransferase / 3-demethylubiquinol 3-O-methyltransferase	2.1.1.114 2.1.1.64	K00591	4.28e-170	481	9964_t	1.07e-160	457	genePrefix06709.t1	‐‐	‐‐	‐‐
COQ3;polyprenyldihydroxybenzoate methyltransferase / 3-demethylubiquinol 3-O-methyltransferase	2.1.1.114 2.1.1.64	K00591	‐‐	‐‐	5459_t	1.07e-160	457	genePrefix06709.t1	1.07e-160	457	genePrefix06709.t1.p1
COQ5;2-methoxy-6-polyprenyl-1,4-benzoquinol methylase	2.1.1.201	K06127	‐‐	‐‐	‐‐	4.28e-170	481	genePrefix12318.t1	4.28e-170	481	genePrefix12318.t1.p1
COQ6;ubiquinone biosynthesis monooxygenase Coq6	1.14.13.-	K06126	9.5e-261	729	6750_t	8.98e-310	857	genePrefix08323.t1	8.98e-310	857	genePrefix08323.t1.p1
COQ7;3-demethoxyubiquinol 3-hydroxylase	1.14.99.60	K06134	‐‐	‐‐	‐‐	2.27e-114	333	genePrefix02836.t1	‐‐	‐‐	‐‐
wrbA;NAD(P)H dehydrogenase (quinone)	1.6.5.2	K03809	1.85e-117	341	7234_t	1.85e-117	341	genePrefix08939.t1	‐‐	‐‐	‐‐
wrbA;NAD(P)H dehydrogenase (quinone)	1.6.5.2	K03809	7.89e-134	384	8553_t	7.89e-134	384	genePrefix10516.t1	‐‐	‐‐	‐‐
