# Supplementary material for: Genome Re-Annotation and Transcriptome Analyses of Sanghuangporus sanghuang
Source: J Fungi (Basel). 2023 Apr 23;9(5):505. doi: 10.3390/jof9050505 (PMC10219462; doi:10.3390/jof9050505)
Supplement: Supplementary file 1 [file jof-09-00505-s001.zip › Supplementary Table S10.xlsx]

## Sheet: Table S10
Supplementary Table S10. Identification of cytochrome P450 genes in MS2_V2 annotation of Sanghuangporus sanghuang.
Query	Hit type	PSSM-ID	From	To	E-Value	Bitscore	Accession	Short name	Incomplete	Superfamily
Q#1 - >genePrefix00102.t1	specific	410668	109	576	0	551.822	cd11042	CYP51-like	-	cl41757
Q#2 - >genePrefix00943.t1	specific	410651	76	491	4.79935e-69	226.242	cd00302	cytochrome_P450	-	cl41757
Q#3 - >genePrefix01257.t1	superfamily	425388	4	338	2.01925e-102	308.43	cl41757	cytochrome_P450 superfamily	N	-
Q#4 - >genePrefix00014.t1	superfamily	425388	136	552	1.52862e-120	362.696	cl41757	cytochrome_P450 superfamily	-	-
Q#5 - >genePrefix01035.t1	specific	410688	67	480	5.45631e-165	473.218	cd11065	CYP64-like	-	cl41757
Q#6 - >genePrefix01258.t1	superfamily	425388	77	180	9.5081e-27	104.659	cl41757	cytochrome_P450 superfamily	C	-
Q#7 - >genePrefix01237.t1	superfamily	425388	88	362	4.05354e-73	233.701	cl41757	cytochrome_P450 superfamily	C	-
Q#8 - >genePrefix00239.t1	specific	410684	137	574	6.27914e-143	419.706	cd11061	CYP67-like	-	cl41757
Q#9 - >genePrefix01236.t1	superfamily	425388	1	163	4.65256e-49	163.98	cl41757	cytochrome_P450 superfamily	N	-
Q#10 - >genePrefix09354.t1	superfamily	425388	12	433	1.41593e-140	409.352	cl41757	cytochrome_P450 superfamily	-	-
Q#11 - >genePrefix08955.t1	specific	410692	104	574	4.1658e-147	432.464	cd11069	CYP_FUM15-like	-	cl41757
Q#12 - >genePrefix09352.t1	specific	410692	66	543	1.29749e-158	459.813	cd11069	CYP_FUM15-like	-	cl41757
Q#13 - >genePrefix09357.t1	specific	410692	79	538	7.07328e-160	462.895	cd11069	CYP_FUM15-like	-	cl41757
Q#14 - >genePrefix09387.t1	specific	410692	67	526	4.83499e-150	437.472	cd11069	CYP_FUM15-like	-	cl41757
Q#15 - >genePrefix09807.t1	specific	410688	65	489	0	556.036	cd11065	CYP64-like	-	cl41757
Q#16 - >genePrefix10041.t1	specific	410692	70	525	1.23162e-157	456.346	cd11069	CYP_FUM15-like	-	cl41757
Q#17 - >genePrefix09813.t1	superfamily	425388	67	262	2.91866e-46	160.436	cl41757	cytochrome_P450 superfamily	C	-
Q#18 - >genePrefix09817.t1	specific	410688	105	525	4.23993e-174	499.797	cd11065	CYP64-like	-	cl41757
Q#19 - >genePrefix09812.t1	superfamily	425388	1	218	6.19888e-112	327.612	cl41757	cytochrome_P450 superfamily	N	-
Q#20 - >genePrefix09559.t1	superfamily	425388	1	187	5.7213e-37	135.813	cl41757	cytochrome_P450 superfamily	NC	-
Q#21 - >genePrefix09816.t1	superfamily	425388	66	298	1.56978e-66	213.593	cl41757	cytochrome_P450 superfamily	C	-
Q#22 - >genePrefix09810.t1	specific	410688	590	1013	9.90879e-179	527.146	cd11065	CYP64-like	-	cl41757
Q#22 - >genePrefix09810.t1	specific	427315	33	198	6.12535e-57	193.645	pfam03467	Smg4_UPF3	-	cl17169
Q#23 - >genePrefix09530.t1	superfamily	425388	13	120	1.68007e-42	144.288	cl41757	cytochrome_P450 superfamily	N	-
Q#24 - >genePrefix09994.t1	specific	410688	101	522	0	527.916	cd11065	CYP64-like	-	cl41757
Q#25 - >genePrefix09811.t1	specific	410688	67	483	4.30523e-162	465.129	cd11065	CYP64-like	-	cl41757
Q#26 - >genePrefix09808.t1	specific	410688	65	489	0	554.495	cd11065	CYP64-like	-	cl41757
Q#27 - >genePrefix09726.t1	specific	410688	66	489	1.29832e-178	508.271	cd11065	CYP64-like	-	cl41757
Q#28 - >genePrefix09827.t1	specific	410688	66	489	0	533.694	cd11065	CYP64-like	-	cl41757
Q#29 - >genePrefix09814.t1	specific	410688	67	489	0	519.442	cd11065	CYP64-like	-	cl41757
Q#30 - >genePrefix10040.t1	specific	410692	69	529	1.20224e-178	510.274	cd11069	CYP_FUM15-like	-	cl41757
Q#31 - >genePrefix09809.t1	specific	410688	282	705	7.28793e-178	514.819	cd11065	CYP64-like	-	cl41757
Q#32 - >genePrefix09815.t1	superfamily	425388	16	206	2.85165e-106	312.59	cl41757	cytochrome_P450 superfamily	N	-
Q#33 - >genePrefix10524.t1	specific	410684	133	576	1.12257e-145	427.024	cd11061	CYP67-like	-	cl41757
Q#34 - >genePrefix10522.t1	specific	410684	159	589	2.37972e-139	411.231	cd11061	CYP67-like	-	cl41757
Q#35 - >genePrefix10177.t1	specific	410688	94	522	0	531.768	cd11065	CYP64-like	-	cl41757
Q#36 - >genePrefix10489.t1	specific	410688	91	513	0	558.347	cd11065	CYP64-like	-	cl41757
Q#37 - >genePrefix10526.t1	superfamily	425388	1	174	4.33979e-42	145.058	cl41757	cytochrome_P450 superfamily	C	-
Q#38 - >genePrefix10527.t1	superfamily	425388	50	181	4.43961e-31	116.553	cl41757	cytochrome_P450 superfamily	N	-
Q#39 - >genePrefix10308.t1	specific	410692	109	572	1.03459e-170	491.785	cd11069	CYP_FUM15-like	-	cl41757
Q#40 - >genePrefix10789.t1	specific	410688	63	490	7.08805e-175	498.641	cd11065	CYP64-like	-	cl41757
Q#41 - >genePrefix10806.t1	superfamily	425388	36	109	2.36078e-19	81.855	cl41757	cytochrome_P450 superfamily	N	-
Q#42 - >genePrefix10792.t1	specific	410688	61	490	1.45011e-157	454.728	cd11065	CYP64-like	-	cl41757
Q#43 - >genePrefix10790.t1	superfamily	425388	62	305	7.2922e-61	200.111	cl41757	cytochrome_P450 superfamily	C	-
Q#43 - >genePrefix10790.t1	superfamily	448400	9	108	3.11904e-07	51.5508	cl12078	p450 superfamily	C	-
Q#44 - >genePrefix10585.t1	superfamily	425388	135	548	2.35659e-64	217.197	cl41757	cytochrome_P450 superfamily	-	-
Q#45 - >genePrefix10793.t1	specific	410688	61	457	1.288e-133	392.326	cd11065	CYP64-like	-	cl41757
Q#46 - >genePrefix10809.t1	specific	410688	74	503	2.41037e-151	439.32	cd11065	CYP64-like	-	cl41757
Q#47 - >genePrefix10690.t1	specific	410688	66	490	0	537.546	cd11065	CYP64-like	-	cl41757
Q#48 - >genePrefix10791.t1	superfamily	425388	2	182	1.02079e-72	225.92	cl41757	cytochrome_P450 superfamily	N	-
Q#49 - >genePrefix10556.t1	specific	410667	79	519	0	540.728	cd11041	CYP503A1-like	-	cl41757
Q#50 - >genePrefix11289.t1	specific	410692	64	530	5.51978e-160	462.51	cd11069	CYP_FUM15-like	-	cl41757
Q#51 - >genePrefix11524.t1	specific	410688	13	364	1.55714e-143	413.897	cd11065	CYP64-like	-	cl41757
Q#52 - >genePrefix11527.t1	specific	410688	75	499	0	531.768	cd11065	CYP64-like	-	cl41757
Q#53 - >genePrefix11409.t1	superfamily	425388	15	446	6.12222e-70	228.173	cl41757	cytochrome_P450 superfamily	-	-
Q#54 - >genePrefix12235.t1	superfamily	425388	96	548	1.76012e-68	228.368	cl41757	cytochrome_P450 superfamily	-	-
Q#55 - >genePrefix12169.t1	superfamily	425388	1	82	2.51891e-29	108.819	cl41757	cytochrome_P450 superfamily	N	-
Q#56 - >genePrefix12170.t1	specific	410688	66	399	3.18409e-167	475.144	cd11065	CYP64-like	C	cl41757
Q#57 - >genePrefix12180.t1	specific	410688	68	493	0	594.17	cd11065	CYP64-like	-	cl41757
Q#58 - >genePrefix12584.t1	superfamily	425388	69	498	2.72454e-79	253.981	cl41757	cytochrome_P450 superfamily	-	-
Q#59 - >genePrefix12421.t1	superfamily	425388	436	858	1.4347e-75	253.791	cl41757	cytochrome_P450 superfamily	-	-
Q#59 - >genePrefix12421.t1	specific	238287	97	316	2.33045e-33	128.363	cd00519	Lipase_3	-	cl21494
Q#60 - >genePrefix12677.t1	specific	410688	70	484	0	523.679	cd11065	CYP64-like	-	cl41757
Q#61 - >genePrefix12656.t1	superfamily	425388	157	403	2.76932e-26	110.111	cl41757	cytochrome_P450 superfamily	C	-
Q#62 - >genePrefix12733.t1	superfamily	425388	128	547	1.26147e-43	161.307	cl41757	cytochrome_P450 superfamily	-	-
Q#63 - >genePrefix12674.t1	superfamily	425388	58	476	2.24632e-129	382.311	cl41757	cytochrome_P450 superfamily	-	-
Q#64 - >genePrefix12655.t1	superfamily	425388	16	105	2.52763e-10	55.7982	cl41757	cytochrome_P450 superfamily	N	-
Q#65 - >genePrefix12651.t1	specific	410651	79	471	1.09278e-63	212.375	cd00302	cytochrome_P450	-	cl41757
Q#66 - >genePrefix12743.t1	superfamily	425388	67	496	2.6751e-54	188.568	cl41757	cytochrome_P450 superfamily	-	-
Q#67 - >genePrefix12685.t1	specific	410688	56	479	1.12107e-162	467.44	cd11065	CYP64-like	-	cl41757
Q#68 - >genePrefix12673.t1	superfamily	425388	88	515	5.06355e-112	340.016	cl41757	cytochrome_P450 superfamily	-	-
Q#69 - >genePrefix12707.t1	specific	410688	61	481	2.19439e-158	456.654	cd11065	CYP64-like	-	cl41757
Q#70 - >genePrefix12759.t1	specific	410688	65	486	7.81264e-170	485.929	cd11065	CYP64-like	-	cl41757
Q#71 - >genePrefix01954.t1	superfamily	425388	24	450	6.98879e-137	400.878	cl41757	cytochrome_P450 superfamily	-	-
Q#72 - >genePrefix02417.t1	specific	410688	108	530	5.09009e-166	477.84	cd11065	CYP64-like	-	cl41757
Q#73 - >genePrefix01548.t1	specific	410688	66	520	0	525.605	cd11065	CYP64-like	-	cl41757
Q#74 - >genePrefix02197.t1	superfamily	425388	136	618	4.30327e-143	421.966	cl41757	cytochrome_P450 superfamily	-	-
Q#75 - >genePrefix01537.t1	specific	410688	75	519	1.49079e-180	514.434	cd11065	CYP64-like	-	cl41757
Q#76 - >genePrefix13015.t1	superfamily	425388	85	536	3.68839e-129	383.929	cl41757	cytochrome_P450 superfamily	-	-
Q#77 - >genePrefix13143.t1	superfamily	425388	75	576	4.15738e-92	289.585	cl41757	cytochrome_P450 superfamily	-	-
Q#78 - >genePrefix13346.t1	specific	410684	152	589	2.55482e-138	408.535	cd11061	CYP67-like	-	cl41757
Q#79 - >genePrefix13347.t1	specific	410684	128	566	1.00631e-140	413.928	cd11061	CYP67-like	-	cl41757
Q#80 - >genePrefix13348.t1	specific	410684	140	565	9.89743e-139	408.92	cd11061	CYP67-like	-	cl41757
Q#81 - >genePrefix03624.t1	superfamily	425388	91	598	1.06273e-127	382.773	cl41757	cytochrome_P450 superfamily	-	-
Q#82 - >genePrefix02518.t1	specific	410684	178	594	5.09722e-138	408.15	cd11061	CYP67-like	-	cl41757
Q#83 - >genePrefix02514.t1	superfamily	425388	21	169	2.37785e-20	86.5079	cl41757	cytochrome_P450 superfamily	C	-
Q#84 - >genePrefix02516.t1	superfamily	425388	12	119	9.23807e-36	126.183	cl41757	cytochrome_P450 superfamily	N	-
Q#85 - >genePrefix02534.t1	specific	410684	164	608	2.53185e-140	414.313	cd11061	CYP67-like	-	cl41757
Q#86 - >genePrefix02519.t1	specific	410684	129	551	6.46002e-135	398.52	cd11061	CYP67-like	-	cl41757
Q#87 - >genePrefix02479.t1	superfamily	425388	1	153	4.42977e-35	125.798	cl41757	cytochrome_P450 superfamily	N	-
Q#88 - >genePrefix02801.t1	specific	410688	82	514	0	521.753	cd11065	CYP64-like	-	cl41757
Q#89 - >genePrefix02478.t1	superfamily	425388	138	415	1.18289e-66	217.861	cl41757	cytochrome_P450 superfamily	C	-
Q#90 - >genePrefix03618.t1	specific	410688	66	523	3.21571e-175	501.722	cd11065	CYP64-like	-	cl41757
Q#91 - >genePrefix02515.t1	superfamily	425388	23	79	1.08359e-11	58.3884	cl41757	cytochrome_P450 superfamily	NC	-
Q#92 - >genePrefix02517.t1	specific	410684	167	584	3.0017e-132	392.742	cd11061	CYP67-like	-	cl41757
Q#93 - >genePrefix02477.t1	superfamily	425388	2	110	2.72218e-37	130.035	cl41757	cytochrome_P450 superfamily	N	-
Q#94 - >genePrefix02529.t1	specific	410684	129	550	6.74644e-135	398.134	cd11061	CYP67-like	-	cl41757
Q#95 - >genePrefix04437.t1	specific	410668	88	549	0	571.082	cd11042	CYP51-like	-	cl41757
Q#96 - >genePrefix04345.t1	specific	410692	61	522	2.34599e-162	468.673	cd11069	CYP_FUM15-like	-	cl41757
Q#97 - >genePrefix04343.t1	specific	410692	63	516	1.66465e-153	445.946	cd11069	CYP_FUM15-like	-	cl41757
Q#98 - >genePrefix04907.t1	specific	410688	102	527	2.18786e-162	468.21	cd11065	CYP64-like	-	cl41757
Q#99 - >genePrefix04714.t1	specific	410691	27	471	0	591.852	cd11068	CYP120A1	-	cl41757
Q#99 - >genePrefix04714.t1	specific	99802	700	1078	2.8516e-175	517.582	cd06206	bifunctional_CYPOR	-	cl06868
Q#99 - >genePrefix04714.t1	specific	425562	511	663	6.9188e-26	103.988	pfam00258	Flavodoxin_1	-	cl00438
Q#100 - >genePrefix05094.t1	specific	410692	79	559	2.32679e-154	449.413	cd11069	CYP_FUM15-like	-	cl41757
Q#101 - >genePrefix04847.t1	specific	410688	67	487	0	548.332	cd11065	CYP64-like	-	cl41757
Q#102 - >genePrefix04711.t1	specific	410684	129	564	9.48751e-134	395.823	cd11061	CYP67-like	-	cl41757
Q#103 - >genePrefix04709.t1	superfamily	425388	1	242	5.47101e-101	301.796	cl41757	cytochrome_P450 superfamily	C	-
Q#104 - >genePrefix05227.t1	specific	410703	98	508	0	556.09	cd11082	CYP61_CYP710	-	cl41757
Q#105 - >genePrefix05794.t1	superfamily	425388	19	244	3.9462e-13	68.1246	cl41757	cytochrome_P450 superfamily	C	-
Q#106 - >genePrefix06044.t1	specific	410692	69	543	1.36947e-153	446.716	cd11069	CYP_FUM15-like	-	cl41757
Q#107 - >genePrefix07078.t1	specific	410684	53	498	8.45969e-150	438.58	cd11061	CYP67-like	-	cl41757
Q#108 - >genePrefix07097.t1	specific	410684	90	545	5.04132e-156	452.448	cd11061	CYP67-like	-	cl41757
Q#109 - >genePrefix07096.t1	superfamily	425388	4	89	9.92321e-23	91.1303	cl41757	cytochrome_P450 superfamily	NC	-
Q#110 - >genePrefix07275.t1	specific	410688	67	488	0	582.614	cd11065	CYP64-like	-	cl41757
Q#111 - >genePrefix07098.t1	specific	410684	76	525	8.27254e-140	423.558	cd11061	CYP67-like	-	cl41757
Q#111 - >genePrefix07098.t1	superfamily	425388	590	902	1.8843e-69	237.121	cl41757	cytochrome_P450 superfamily	-	-
Q#112 - >genePrefix07059.t1	specific	410667	1	372	1.61693e-94	289.193	cd11041	CYP503A1-like	-	cl41757
Q#113 - >genePrefix07287.t1	superfamily	425388	90	167	7.95722e-22	91.0998	cl41757	cytochrome_P450 superfamily	N	-
Q#114 - >genePrefix07170.t1	specific	410684	79	535	1.45558e-159	460.537	cd11061	CYP67-like	-	cl41757
Q#115 - >genePrefix07274.t1	superfamily	425388	1	252	4.88668e-128	370.755	cl41757	cytochrome_P450 superfamily	N	-
Q#116 - >genePrefix07288.t1	superfamily	425388	43	150	1.69727e-35	127.694	cl41757	cytochrome_P450 superfamily	C	-
Q#117 - >genePrefix07226.t1	specific	410693	83	501	1.12514e-109	333.142	cd11070	CYP56-like	-	cl41757
Q#118 - >genePrefix07286.t1	specific	410688	52	473	0	564.895	cd11065	CYP64-like	-	cl41757
Q#119 - >genePrefix07285.t1	specific	410688	66	490	0	582.229	cd11065	CYP64-like	-	cl41757
Q#120 - >genePrefix07958.t1	superfamily	425388	97	295	1.01388e-42	152.483	cl41757	cytochrome_P450 superfamily	N	-
Q#121 - >genePrefix07425.t1	specific	188649	114	664	0	696.778	cd09817	linoleate_diol_synthase_like	-	cl14561
Q#121 - >genePrefix07425.t1	specific	410705	658	1080	4.11414e-88	288.47	cd20612	CYP_LDS-like_C	-	cl41757
Q#122 - >genePrefix07718.t1	specific	410686	147	648	1.50891e-158	462.412	cd11063	CYP52	-	cl41757
Q#123 - >genePrefix07716.t1	specific	410686	127	597	1.96169e-167	483.213	cd11063	CYP52	-	cl41757
Q#124 - >genePrefix08782.t1	specific	410667	86	525	0	523.009	cd11041	CYP503A1-like	-	cl41757
Q#125 - >genePrefix08783.t1	specific	410667	84	523	0	522.239	cd11041	CYP503A1-like	-	cl41757
Q#126 - >genePrefix08790.t1	specific	410667	108	547	0	546.121	cd11041	CYP503A1-like	-	cl41757
Q#127 - >genePrefix08760.t1	superfamily	425388	3	153	7.70069e-36	128.495	cl41757	cytochrome_P450 superfamily	NC	-
