# Supplementary material for: Genome Re-Annotation and Transcriptome Analyses of Sanghuangporus sanghuang
Source: J Fungi (Basel). 2023 Apr 23;9(5):505. doi: 10.3390/jof9050505 (PMC10219462; doi:10.3390/jof9050505)
Supplement: Supplementary file 1 [file jof-09-00505-s001.zip › Supplementary Table S7.xlsx]

## Sheet: Table S7
Supplementary Table S7. Putative genes involved in the pathway of steroid biosynthesis in Sanghuangporus sanghuang.
Gene name and definition	Enzyme code	KO term	MS2_V1			MS2_V2			Transcriptome
			E -Value	Score	Gene ID	E -Value	Score	Gene ID	E -Value	Score	Gene ID
CYP51;sterol 14alpha-demethylase	1.14.14.154 1.14.15.36	K05917	0	976	3625_t	1.46e-262	736	genePrefix00102.t1	1.46e-262	736	genePrefix00102.t1.p1
CYP51;sterol 14alpha-demethylase	1.14.14.154 1.14.15.36	K05917	1.46e-262	736	86_t	0	1008	genePrefix04437.t1	0	1008	genePrefix04437.t1.p1
ERG2;C-8 sterol isomerase	5.-.-.-	K09829	‐‐	‐‐	‐‐	5.52e-141	402	genePrefix07204.t1	‐‐	‐‐	‐‐
ERG27;3-keto steroid reductase	1.1.1.270	K09827	2.21e-184	528	610_t	6.59e-45	160	genePrefix00751.t1	‐‐	‐‐	‐‐
ERG27;3-keto steroid reductase	1.1.1.270	K09827	5.52e-141	402	5851_t	7.63e-91	282	genePrefix00752.t1	‐‐	‐‐	‐‐
ERG4;Delta24(24(1))-sterol reductase	1.3.1.71	K00223	0	877	7130_t	0	904	genePrefix08802.t1	0	904	genePrefix08802.t1.p1
ERG5,CYP61A;sterol 22-desaturase	1.14.19.41	K09831	0	899	4248_t	0	899	genePrefix05227.t1	0	899	genePrefix05227.t1.p1
FDFT1;farnesyl-diphosphate farnesyltransferase	2.5.1.21	K00801	1.08e-277	771	9315_t	1.08e-277	771	genePrefix11511.t1	1.08e-277	771	genePrefix11511.t1.p1
LIPA;lysosomal acid lipase/cholesteryl ester hydrolase	3.1.1.13	K01052	2.36e-264	734	8737_t	5.35e-293	810	genePrefix01183.t1	5.35e-293	810	genePrefix01183.t1.p1
LIPA;lysosomal acid lipase/cholesteryl ester hydrolase	3.1.1.13	K01052	5.35e-293	810	959_t	2.36e-264	734	genePrefix10771.t1	2.36e-264	734	genePrefix10771.t1.p1
LSS,ERG7;lanosterol synthase	5.4.99.7	K01852	0	1313	6955_t	1.95e-185	535	genePrefix08584.t1	1.95e-185	535	genePrefix08584.t1.p1
MESO1,ERG25;methylsterol monooxygenase	1.14.18.9	K07750	2.75e-222	614	3494_t	2.75e-222	614	genePrefix04264.t1	2.75e-222	614	genePrefix04264.t1.p1
MESO1,ERG25;methylsterol monooxygenase	1.14.18.9	K07750	7.93e-202	562	9755_t	7.93e-202	562	genePrefix12054.t1	7.93e-202	562	genePrefix12054.t1.p1
NSDHL,ERG26;sterol-4alpha-carboxylate 3-dehydrogenase (decarboxylating)	1.1.1.170	K07748	1.45e-255	706	9987_t	1.45e-255	706	genePrefix12352.t1	1.45e-255	706	genePrefix12352.t1.p1
SC5DL,ERG3;Delta7-sterol 5-desaturase	1.14.19.20	K00227	3.31e-202	577	3682_t	8.49e-206	577	genePrefix04513.t1	8.49e-206	577	genePrefix04513.t1.p1
SMT1,ERG6;sterol 24-C-methyltransferase	2.1.1.41	K00559	4.17e-223	618	5506_t	4.17e-223	618	genePrefix06773.t1	4.17e-223	618	genePrefix06773.t1.p1
SOAT;sterol O-acyltransferase	2.3.1.26	K00637	1.59e-287	830	6975_t	2.38E-312	865	genePrefix08611.t1	2.38e-312	865	genePrefix08611.t1.p1
SQLE,ERG1;squalene monooxygenase	1.14.14.17	K00511	1.14e-233	652	10117_t	2.5e-304	835	genePrefix12513.t1	2.5e-304	835	genePrefix12513.t1.p1
TM7SF2,ERG24;Delta14-sterol reductase	1.3.1.70	K00222	4.08e-289	793	1170_t	4.08e-289	793	genePrefix01445.t1	4.08e-289	793	genePrefix01445.t1.p1
