# Supplementary material for: Genome Re-Annotation and Transcriptome Analyses of Sanghuangporus sanghuang
Source: J Fungi (Basel). 2023 Apr 23;9(5):505. doi: 10.3390/jof9050505 (PMC10219462; doi:10.3390/jof9050505)
Supplement: Supplementary file 1 [file jof-09-00505-s001.zip › Supplementary Table S4.xlsx]

## Sheet: Table S4
Supplementary Table S4. Putative genes involved in the pathway of biosynthesis of polysaccharides (starch and sucrose metabolism) in Sanghuangporus sanghuang.
Gene name and definition	Enzyme code	KO term	MS2_V1			MS2_V2			Transcriptome
			E -Value	Score	Gene ID	E -Value	Score	Gene ID	E -Value	Score	Gene ID
AGL;glycogen debranching enzyme	2.4.1.25 3.2.1.33	K01196	0	2745	6856_t	0	2749	genePrefix08463.t1	--	--	--
AMY,amyA,malS;alpha-amylase	3.2.1.1	K01176	1.5e-267	744	1572_t	1.5e-267	744	genePrefix01965.t1	1.5e-267	744	genePrefix01965.t1.p1
AMY,amyA,malS;alpha-amylase	3.2.1.1	K01176	1.17e-293	813	2260_t	7.9e-301	830	genePrefix02810.t1	7.9e-301	830	genePrefix02810.t1.p1
AMY,amyA,malS;alpha-amylase	3.2.1.1	K01176	1.11e-164	480	3489_t	2.09e-192	555	genePrefix04259.t1	2.09e-192	555	genePrefix04259.t1.p1
bglX;beta-glucosidase	3.2.1.21	K05349	0	1313	1068_t	0	1365	genePrefix01308.t1	--	--	--
bglX;beta-glucosidase	3.2.1.21	K05349	0	1492	1218_t	0	1070	genePrefix01498.t1	--	--	--
bglX;beta-glucosidase	3.2.1.21	K05349	0	1174	1505_t	0	1161	genePrefix01887.t1	--	--	--
bglX;beta-glucosidase	3.2.1.21	K05349	0	1337	1511_t	0	1337	genePrefix01895.t1	--	--	--
bglX;beta-glucosidase	3.2.1.21	K05349	0	1178	2367_t	0	1301	genePrefix02909.t1	--	--	--
bglX;beta-glucosidase	3.2.1.21	K05349	0	1484	2822_t	0	1475	genePrefix03471.t1	--	--	--
bglX;beta-glucosidase	3.2.1.21	K05349	0	1208	4468_t	0	1239	genePrefix05498.t1	--	--	--
CBH1;cellulose 1,4-beta-cellobiosidase	3.2.1.91	K01225	3.68e-256	711	1853_t	--	--	--	--	--	--
CBH1;cellulose 1,4-beta-cellobiosidase	3.2.1.91	K01225	1.49e-262	727	1856_t	--	--	--	--	--	--
CBH1;cellulose 1,4-beta-cellobiosidase	3.2.1.91	K01225	3.41e-284	781	10344_t	3.68e-256	711	genePrefix02313.t1	3.68e-256	711	genePrefix02313.t1.p1
CBH1;cellulose 1,4-beta-cellobiosidase	3.2.1.91	K01225	3.41e-284	781	10345_t	1.49e-262	727	genePrefix02317.t1	1.49e-262	727	genePrefix02317.t1.p1
CBH1;cellulose 1,4-beta-cellobiosidase	3.2.1.91	K01225	3.44e-277	764	10353_t	3.44e-277	764	genePrefix12823.t1	3.44e-277	764	genePrefix12823.t1.p1
CBH2,cbhA;cellulose 1,4-beta-cellobiosidase	3.2.1.91	K19668	5.53e-249	692	2209_t	4.09e-246	687	genePrefix02754.t1	--	--	--
CBH2,cbhA;cellulose 1,4-beta-cellobiosidase	3.2.1.91	K19668	2.22e-241	666	6191_t	2.22e-241	666	genePrefix07620.t1	--	--	--
E2.4.1.34;1,3-beta-glucan synthase	2.4.1.34	K00706	0	3140	2433_t	0	3140	genePrefix02993.t1	0	3140	genePrefix02993.t1.p1
E2.4.1.34;1,3-beta-glucan synthase	2.4.1.34	K00706	0	3128	7771_t	0	2549	genePrefix09576.t1	0	2549	genePrefix09576.t1.p1
E2.4.1.34;1,3-beta-glucan synthase	2.4.1.34	K00706	--	--	--	2.31e-155	486	genePrefix09577.t1	2.31e-155	486	genePrefix09577.t1.p1
E3.2.1.21;beta-glucosidase	3.2.1.21	K01188	0	905	7862_t	0	905	genePrefix09693.t1	0	905	genePrefix09693.t1.p1
E3.2.1.4;endoglucanase	3.2.1.4	K01179	2.14e-184	521	3770_t	3.1e-291	810	genePrefix00887.t1	3.1e-291	810	genePrefix00887.t1.p1
E3.2.1.4;endoglucanase	3.2.1.4	K01179	6.49e-254	699	3791_t	4.22e-187	528	genePrefix04625.t1	4.22e-187	528	genePrefix04625.t1.p1
E3.2.1.4;endoglucanase	3.2.1.4	K01179	1.64e-233	648	6438_t	6.49e-254	699	genePrefix04658.t1	6.49e-254	699	genePrefix04658.t1.p1
E3.2.1.4;endoglucanase	3.2.1.4	K01179	3.1e-291	810	727_t	3.2e-238	659	genePrefix07933.t1	3.2e-238	659	genePrefix07933.t1.p1
E3.2.1.58;glucan 1,3-beta-glucosidase	3.2.1.58	K01210	2.23e-216	607	6213_t	--	--	--	--	--	--
E3.2.1.58;glucan 1,3-beta-glucosidase	3.2.1.58	K01210	2.88e-312	876	10457_t	1.15e-264	743	genePrefix03091.t1	1.15e-264	743	genePrefix03091.t1.p1
E3.2.1.58;glucan 1,3-beta-glucosidase	3.2.1.58	K01210	1.15e-264	743	2525_t	0	1040	genePrefix03152.t1	0	1040	genePrefix03152.t1.p1
E3.2.1.58;glucan 1,3-beta-glucosidase	3.2.1.58	K01210	0	1003	2577_t	0	1372	genePrefix03153.t1	0	1372	genePrefix03153.t1.p1
E3.2.1.58;glucan 1,3-beta-glucosidase	3.2.1.58	K01210	0	1320	2578_t	3.49e-197	556	genePrefix04277.t1	3.49e-197	556	genePrefix04277.t1.p1
E3.2.1.58;glucan 1,3-beta-glucosidase	3.2.1.58	K01210	0	1194	3503_t	5.79e-312	876	genePrefix06532.t1	5.79e-312	876	genePrefix06532.t1.p1
E3.2.1.58;glucan 1,3-beta-glucosidase	3.2.1.58	K01210	2.13e-306	862	5300_t	6.51e-294	811	genePrefix06814.t1	6.51e-294	811	genePrefix06814.t1.p1
E3.2.1.58;glucan 1,3-beta-glucosidase	3.2.1.58	K01210	6.18e-277	767	5533_t	1.93e-250	704	genePrefix07641.t1	1.93e-250	704	genePrefix07641.t1.p1
E3.2.1.58;glucan 1,3-beta-glucosidase	3.2.1.58	K01210	4.24e-257	710	6209_t	2.52e-209	589	genePrefix07642.t1	2.52e-209	589	genePrefix07642.t1.p1
E3.2.1.58;glucan 1,3-beta-glucosidase	3.2.1.58	K01210	2.52e-209	589	6210_t	2.23e-216	607	genePrefix07647.t1	2.23e-216	607	genePrefix07647.t1.p1
GBE1,glgB;1,4-alpha-glucan branching enzyme	2.4.1.18	K00700	0	1237	463_t	0	1275	genePrefix00571.t1	0	1275	genePrefix00571.t1.p1
GPI,pgi;glucose-6-phosphate isomerase	5.3.1.9	K01810	0	1034	10761_t	0	1034	genePrefix13368.t1	0	1034	genePrefix13368.t1.p1
GYG1,GYG2;glycogenin	2.4.1.186	K00750	0	1185	6353_t	2.64e-104	326	genePrefix07827.t1	--	--	--
GYG1,GYG2;glycogenin	2.4.1.186	K00750	--	--	--	1.78e-267	774	genePrefix07828.t1	--	--	--
GYS;glycogen synthase	2.4.1.11	K00693	0	1402	1889_t	0	1402	genePrefix02363.t1	0	1402	genePrefix02363.t1.p1
HK;hexokinase	2.7.1.1	K00844	1.28e-263	734	437_t	1.62e-277	769	genePrefix00540.t1	1.62e-277	769	genePrefix00540.t1.p1
HK;hexokinase	2.7.1.1	K00844	0	909	7724_t	0	981	genePrefix09515.t1	0	981	genePrefix09515.t1.p1
IMA,malL;oligo-1,6-glucosidase	3.2.1.10	K01182	5.27e-283	790	8643_t	5.27e-283	790	genePrefix10641.t1	--	--	--
malZ;alpha-glucosidase	3.2.1.20	K01187	0	1543	3864_t	0	1543	genePrefix04746.t1	--	--	--
otsA;trehalose 6-phosphate synthase	2.4.1.15 2.4.1.347	K00697	0	963	3631_t	0	963	genePrefix04445.t1	0	963	genePrefix04445.t1.p1
pgm;phosphoglucomutase	5.4.2.2	K01835	0	1017	10112_t	0	946	genePrefix03299.t1	0	946	genePrefix03299.t1.p1
pgm;phosphoglucomutase	5.4.2.2	K01835	0	895	2689_t	0	1017	genePrefix12505.t1	0	1017	genePrefix12505.t1.p1
PYG,glgP;glycogen phosphorylase	2.4.1.1	K00688	0	1605	1316_t	0	1619	genePrefix01621.t1	0	1619	genePrefix01621.t1.p1
SGA1;glucoamylase	3.2.1.3	K01178	0	995	325_t	0	995	genePrefix00412.t1	--	--	--
TPS;trehalose 6-phosphate synthase/phosphatase	2.4.1.15 3.1.3.12	K16055	0	1491	5766_t	0	1491	genePrefix07089.t1	--	--	--
TREH,treA,treF;alpha,alpha-trehalase	3.2.1.28	K01194	0	1421	3608_t	0	1421	genePrefix04416.t1	0	1421	genePrefix04416.t1.p1
TREH,treA,treF;alpha,alpha-trehalase	3.2.1.28	K01194	0	1098	7576_t	0	1098	genePrefix09342.t1	0	1098	genePrefix09342.t1.p1
TSL1,TPS3;trehalose 6-phosphate synthase complex regulatory subunit	2.4.1.15 3.1.3.12	K22337	0	1487	1488_t	0	1493	genePrefix01861.t1	--	--	--
UGP2,galU,galF;UTP--glucose-1-phosphate uridylyltransferase	2.7.7.9	K00963	0	912	4748_t	0	915	genePrefix05829.t1	0	915	genePrefix05829.t1.p1
