# Supplementary material for: Genome Re-Annotation and Transcriptome Analyses of Sanghuangporus sanghuang
Source: J Fungi (Basel). 2023 Apr 23;9(5):505. doi: 10.3390/jof9050505 (PMC10219462; doi:10.3390/jof9050505)
Supplement: Supplementary file 1 [file jof-09-00505-s001.zip › Supplementary Table S8.xlsx]

## Sheet: Table S8
Supplementary Table S8. Putative genes involved in the pathway of Phenylpropanoid biosynthesis in Sanghuangporus sanghuang.
Gene name and definition	Enzyme code	KO term	MS2_V1			MS2_V2			Transcriptome
			E -Value	Score	Gene ID	E -Value	Score	Gene ID	E -Value	Score	Gene ID
4CL;4-coumarate--CoA ligase	6.2.1.12	K01904	3.83e-273	764	10267_t	6.41e-222	634	genePrefix00974.t1	6.41e-222	634	genePrefix00974.t1.p1
4CL;4-coumarate--CoA ligase	6.2.1.12	K01904	0	899	5271_t	0	923	genePrefix06492.t1	0	923	genePrefix06492.t1.p1
4CL;4-coumarate--CoA ligase	6.2.1.12	K01904	0	986	6424_t	0	986	genePrefix07917.t1	0	986	genePrefix07917.t1.p1
4CL;4-coumarate--CoA ligase	6.2.1.12	K01904	6.41e-222	634	791_t	1.31e-280	783	genePrefix12703.t1	1.31e-280	783	genePrefix12703.t1.p1
PAL;phenylalanine ammonia-lyase	4.3.1.24	K10775	0	1073	8769_t	0	1073	genePrefix10818.t1	0	1073	genePrefix10818.t1.p1
