# Supplementary material for: Genome Re-Annotation and Transcriptome Analyses of Sanghuangporus sanghuang
Source: J Fungi (Basel). 2023 Apr 23;9(5):505. doi: 10.3390/jof9050505 (PMC10219462; doi:10.3390/jof9050505)
Supplement: Supplementary file 1 [file jof-09-00505-s001.zip › Supplementary Table S9.xlsx]

## Sheet: Table S9
Supplementary Table S9. Identification of cytochrome P450 genes in MS2_V1 annotation of Sanghuangporus sanghuang.
Query	Hit type	PSSM-ID	From	To	E-Value	Bitscore	Accession	Short name	Incomplete	Superfamily
Q#1 - >86_t	specific	410668	109	576	0	551.822	cd11042	CYP51-like	-	cl41757
Q#2 - >189_t	specific	410684	140	569	3.93666e-139	410.076	cd11061	CYP67-like	-	cl41757
Q#3 - >1011_t	specific	410692	42	495	1.66941e-143	419.367	cd11069	CYP_FUM15-like	-	cl41757
Q#4 - >841_t	specific	410688	67	498	2.57093e-160	462.047	cd11065	CYP64-like	-	cl41757
Q#5 - >10_t	superfamily	425388	136	552	1.52862e-120	362.696	cl41757	cytochrome_P450 superfamily	-	-
Q#6 - >1026_t	specific	410692	77	528	3.68744e-146	427.456	cd11069	CYP_FUM15-like	-	cl41757
Q#7 - >768_t	superfamily	425388	65	501	4.10539e-75	243.195	cl41757	cytochrome_P450 superfamily	-	-
Q#8 - >7583_t	specific	410692	66	542	1.09209e-157	457.502	cd11069	CYP_FUM15-like	-	cl41757
Q#9 - >7584_t	specific	410692	66	518	6.0191e-146	426.301	cd11069	CYP_FUM15-like	-	cl41757
Q#10 - >7245_t	specific	410692	104	574	4.1658e-147	432.464	cd11069	CYP_FUM15-like	-	cl41757
Q#11 - >7585_t	specific	410692	66	525	3.67624e-160	462.895	cd11069	CYP_FUM15-like	-	cl41757
Q#12 - >7611_t	specific	410692	67	526	4.83499e-150	437.472	cd11069	CYP_FUM15-like	-	cl41757
Q#13 - >7964_t	specific	410688	66	484	3.61408e-180	512.123	cd11065	CYP64-like	-	cl41757
Q#14 - >7955_t	specific	410688	74	513	1.93004e-172	493.633	cd11065	CYP64-like	-	cl41757
Q#15 - >8108_t	specific	410688	33	454	0	527.531	cd11065	CYP64-like	-	cl41757
Q#16 - >7952_t	specific	410688	17	396	3.05334e-150	432.387	cd11065	CYP64-like	-	cl41757
Q#17 - >7948_t	specific	410688	17	435	1.37179e-176	501.337	cd11065	CYP64-like	-	cl41757
Q#18 - >7953_t	specific	410688	67	484	5.40207e-178	505.96	cd11065	CYP64-like	-	cl41757
Q#19 - >7950_t	specific	410688	67	490	0	520.212	cd11065	CYP64-like	-	cl41757
Q#20 - >7947_t	specific	410688	65	456	2.56023e-159	458.58	cd11065	CYP64-like	-	cl41757
Q#21 - >7736_t	specific	410684	68	487	1.25253e-133	392.742	cd11061	CYP67-like	-	cl41757
Q#22 - >7946_t	specific	410688	65	494	0	549.102	cd11065	CYP64-like	-	cl41757
Q#23 - >7886_t	specific	410688	66	480	1.17776e-170	492.863	cd11065	CYP64-like	-	cl41757
Q#23 - >7886_t	superfamily	425388	525	616	3.57942e-19	90.3294	cl41757	cytochrome_P450 superfamily	C	-
Q#24 - >8147_t	specific	410692	69	529	1.20224e-178	510.274	cd11069	CYP_FUM15-like	-	cl41757
Q#25 - >8148_t	specific	410692	70	542	2.0184e-154	449.028	cd11069	CYP_FUM15-like	-	cl41757
Q#26 - >7954_t	specific	410688	66	479	6.46927e-179	508.656	cd11065	CYP64-like	-	cl41757
Q#27 - >7757_t	specific	410684	142	571	8.82989e-123	368.089	cd11061	CYP67-like	-	cl41757
Q#28 - >7951_t	specific	410688	66	458	1.38605e-143	418.134	cd11065	CYP64-like	-	cl41757
Q#29 - >8557_t	specific	410684	137	567	3.06761e-139	410.076	cd11061	CYP67-like	-	cl41757
Q#30 - >8533_t	specific	410688	67	441	4.4478e-170	483.618	cd11065	CYP64-like	-	cl41757
Q#31 - >8559_t	specific	410684	18	442	2.93017e-142	413.157	cd11061	CYP67-like	-	cl41757
Q#32 - >8560_t	specific	410684	18	460	2.5427e-139	406.224	cd11061	CYP67-like	-	cl41757
Q#33 - >8281_t	specific	410688	94	517	0	524.834	cd11065	CYP64-like	-	cl41757
Q#34 - >8383_t	specific	410692	62	554	1.73455e-162	470.214	cd11069	CYP_FUM15-like	-	cl41757
Q#35 - >8599_t	superfamily	425388	104	517	1.68335e-64	216.812	cl41757	cytochrome_P450 superfamily	-	-
Q#36 - >8754_t	specific	410688	61	490	3.73325e-159	458.58	cd11065	CYP64-like	-	cl41757
Q#37 - >8578_t	specific	410667	179	613	2.11277e-180	538.032	cd11041	CYP503A1-like	-	cl41757
Q#37 - >8578_t	superfamily	129690	653	1130	4.63657e-46	176.685	cl31017	rad24 superfamily	-	-
Q#38 - >8753_t	specific	410688	61	476	1.29238e-144	420.445	cd11065	CYP64-like	-	cl41757
Q#39 - >8681_t	specific	410688	65	489	0	537.931	cd11065	CYP64-like	-	cl41757
Q#40 - >8752_t	specific	410688	63	489	1.14584e-166	493.248	cd11065	CYP64-like	-	cl41757
Q#40 - >8752_t	specific	410688	520	949	3.40476e-142	430.075	cd11065	CYP64-like	-	cl41757
Q#41 - >8761_t	specific	410688	1	420	1.18282e-147	425.838	cd11065	CYP64-like	-	cl41757
Q#42 - >9139_t	specific	410692	64	550	1.42642e-154	449.798	cd11069	CYP_FUM15-like	-	cl41757
Q#43 - >9329_t	specific	410688	62	486	0	530.998	cd11065	CYP64-like	-	cl41757
Q#44 - >9237_t	superfamily	425388	6	445	1.32144e-77	248.203	cl41757	cytochrome_P450 superfamily	-	-
Q#45 - >9327_t	specific	410688	61	511	2.18744e-148	432.001	cd11065	CYP64-like	-	cl41757
Q#46 - >9895_t	superfamily	425388	91	543	1.3852e-68	228.368	cl41757	cytochrome_P450 superfamily	-	-
Q#47 - >9840_t	specific	410688	66	490	0	598.793	cd11065	CYP64-like	-	cl41757
Q#48 - >9848_t	specific	410688	68	493	0	594.17	cd11065	CYP64-like	-	cl41757
Q#49 - >10171_t	superfamily	425388	69	504	8.83878e-79	252.825	cl41757	cytochrome_P450 superfamily	-	-
Q#50 - >10042_t	superfamily	425388	85	526	2.66321e-72	237.998	cl41757	cytochrome_P450 superfamily	-	-
Q#51 - >10233_t	superfamily	425388	4	117	7.39996e-11	58.5308	cl41757	cytochrome_P450 superfamily	NC	-
Q#52 - >10230_t	specific	410651	79	495	2.11144e-57	196.196	cd00302	cytochrome_P450	-	cl41757
Q#53 - >10296_t	superfamily	425388	23	409	1.44104e-51	178.938	cl41757	cytochrome_P450 superfamily	-	-
Q#54 - >10236_t	superfamily	425388	172	322	5.26132e-14	72.3618	cl41757	cytochrome_P450 superfamily	C	-
Q#55 - >10235_t	superfamily	425388	16	105	2.52763e-10	55.7982	cl41757	cytochrome_P450 superfamily	N	-
Q#56 - >10250_t	specific	410688	70	438	8.92681e-160	457.425	cd11065	CYP64-like	-	cl41757
Q#57 - >10290_t	superfamily	425388	17	423	2.06308e-35	139.35	cl41757	cytochrome_P450 superfamily	-	-
Q#58 - >10310_t	specific	410688	1	430	9.63089e-162	463.203	cd11065	CYP64-like	-	cl41757
Q#59 - >10270_t	specific	410688	61	477	1.81395e-156	450.876	cd11065	CYP64-like	-	cl41757
Q#60 - >10257_t	superfamily	425388	2	362	7.33832e-130	378.459	cl41757	cytochrome_P450 superfamily	-	-
Q#61 - >10246_t	superfamily	425388	77	470	3.23831e-129	381.54	cl41757	cytochrome_P450 superfamily	-	-
Q#62 - >10245_t	superfamily	425388	29	357	4.61709e-88	272.991	cl41757	cytochrome_P450 superfamily	N	-
Q#63 - >1758_t	superfamily	425388	136	582	2.58003e-140	422.736	cl41757	cytochrome_P450 superfamily	-	-
Q#63 - >1758_t	specific	239729	652	848	1.66412e-107	328.761	cd03760	proteasome_beta_type_4	-	cl00467
Q#64 - >1567_t	specific	410692	51	555	2.41298e-150	439.398	cd11069	CYP_FUM15-like	-	cl41757
Q#65 - >1929_t	specific	410688	64	486	1.99728e-161	481.307	cd11065	CYP64-like	-	cl41757
Q#66 - >1255_t	specific	410688	66	512	0	517.516	cd11065	CYP64-like	-	cl41757
Q#67 - >1249_t	specific	410688	75	523	2.29872e-178	509.041	cd11065	CYP64-like	-	cl41757
Q#68 - >10499_t	superfamily	425388	85	533	5.31618e-127	378.536	cl41757	cytochrome_P450 superfamily	-	-
Q#69 - >10599_t	superfamily	425388	18	504	9.46781e-94	291.511	cl41757	cytochrome_P450 superfamily	-	-
Q#70 - >10751_t	specific	410684	140	565	9.89743e-139	408.92	cd11061	CYP67-like	-	cl41757
Q#71 - >10749_t	specific	410684	137	574	1.79567e-138	408.535	cd11061	CYP67-like	-	cl41757
Q#72 - >10750_t	specific	410684	128	566	1.00631e-140	413.928	cd11061	CYP67-like	-	cl41757
Q#73 - >2012_t	superfamily	425388	12	119	9.23807e-36	126.183	cl41757	cytochrome_P450 superfamily	N	-
Q#74 - >2013_t	specific	410684	128	545	1.54295e-132	392.356	cd11061	CYP67-like	-	cl41757
Q#75 - >2022_t	specific	410684	129	550	6.74644e-135	398.134	cd11061	CYP67-like	-	cl41757
Q#76 - >1977_t	superfamily	425388	28	315	7.97093e-55	183.963	cl41757	cytochrome_P450 superfamily	-	-
Q#77 - >2027_t	specific	410684	140	587	3.25136e-138	408.15	cd11061	CYP67-like	-	cl41757
Q#78 - >2011_t	superfamily	425388	21	144	0.000192464	40.284	cl41757	cytochrome_P450 superfamily	C	-
Q#79 - >2014_t	specific	410684	129	543	3.2602e-135	398.905	cd11061	CYP67-like	-	cl41757
Q#80 - >2015_t	specific	410684	71	503	4.86563e-131	386.578	cd11061	CYP67-like	-	cl41757
Q#81 - >2950_t	specific	410688	66	523	3.21571e-175	501.722	cd11065	CYP64-like	-	cl41757
Q#82 - >1976_t	superfamily	425388	21	431	4.32101e-122	361.155	cl41757	cytochrome_P450 superfamily	-	-
Q#83 - >2954_t	superfamily	425388	91	602	5.26336e-126	378.536	cl41757	cytochrome_P450 superfamily	-	-
Q#84 - >2251_t	specific	410688	102	556	2.697e-176	505.189	cd11065	CYP64-like	-	cl41757
Q#85 - >3551_t	specific	410692	2	454	9.54024e-164	469.443	cd11069	CYP_FUM15-like	-	cl41757
Q#86 - >3550_t	specific	410692	63	513	7.78243e-147	428.612	cd11069	CYP_FUM15-like	-	cl41757
Q#87 - >3625_t	specific	410668	88	534	0	558.371	cd11042	CYP51-like	-	cl41757
Q#88 - >3553_t	specific	410692	620	1081	3.51618e-158	476.377	cd11069	CYP_FUM15-like	-	cl41757
Q#88 - >3553_t	superfamily	450147	62	582	3.58305e-94	309.143	cl17068	AFD_class_I superfamily	-	-
Q#89 - >4248_t	specific	410703	98	508	0	556.09	cd11082	CYP61_CYP710	-	cl41757
Q#90 - >3832_t	specific	410684	149	584	2.3823e-133	395.823	cd11061	CYP67-like	-	cl41757
Q#91 - >3835_t	specific	410691	27	471	0	591.466	cd11068	CYP120A1	-	cl41757
Q#91 - >3835_t	specific	99802	717	1088	1.24235e-170	506.026	cd06206	bifunctional_CYPOR	-	cl06868
Q#91 - >3835_t	specific	425562	511	680	7.11369e-23	95.5139	pfam00258	Flavodoxin_1	-	cl00438
Q#92 - >3831_t	superfamily	425388	27	440	1.18693e-161	463.58	cl41757	cytochrome_P450 superfamily	-	-
Q#93 - >4137_t	specific	410692	101	586	8.08703e-152	444.02	cd11069	CYP_FUM15-like	-	cl41757
Q#94 - >3982_t	specific	410688	120	545	1.77943e-162	469.366	cd11065	CYP64-like	-	cl41757
Q#95 - >3941_t	specific	410688	67	487	0	548.332	cd11065	CYP64-like	-	cl41757
Q#96 - >4926_t	specific	410692	69	543	1.36947e-153	446.716	cd11069	CYP_FUM15-like	-	cl41757
Q#97 - >4714_t	superfamily	425388	26	117	3.96731e-12	64.1371	cl41757	cytochrome_P450 superfamily	N	-
Q#98 - >5771_t	specific	410684	314	769	5.27346e-153	452.448	cd11061	CYP67-like	-	cl41757
Q#98 - >5771_t	superfamily	425388	40	234	1.58657e-32	130.806	cl41757	cytochrome_P450 superfamily	N	-
Q#99 - >5868_t	specific	410693	83	501	4.82224e-109	332.757	cd11070	CYP56-like	-	cl41757
Q#100 - >5824_t	specific	410684	79	535	1.45558e-159	460.537	cd11061	CYP67-like	-	cl41757
Q#101 - >5911_t	specific	410688	65	480	0	554.495	cd11065	CYP64-like	-	cl41757
Q#102 - >5902_t	specific	410688	67	488	0	582.614	cd11065	CYP64-like	-	cl41757
Q#103 - >5909_t	superfamily	425388	1	89	2.90625e-38	133.087	cl41757	cytochrome_P450 superfamily	N	-
Q#104 - >5770_t	superfamily	425388	78	161	1.79466e-24	97.2935	cl41757	cytochrome_P450 superfamily	C	-
Q#105 - >5901_t	specific	410688	68	489	0	569.132	cd11065	CYP64-like	-	cl41757
Q#106 - >5910_t	specific	410688	66	490	0	549.872	cd11065	CYP64-like	-	cl41757
Q#107 - >5912_t	superfamily	425388	4	80	3.6363e-21	85.707	cl41757	cytochrome_P450 superfamily	N	-
Q#108 - >5772_t	specific	410684	76	540	5.94656e-133	396.594	cd11061	CYP67-like	-	cl41757
Q#109 - >5758_t	specific	410684	53	514	9.07195e-151	438.195	cd11061	CYP67-like	-	cl41757
Q#110 - >5744_t	specific	410667	3	334	6.31953e-82	256.836	cd11041	CYP503A1-like	C	cl41757
Q#111 - >6022_t	specific	188649	114	664	0	701.015	cd09817	linoleate_diol_synthase_like	-	cl14561
Q#111 - >6022_t	specific	410705	658	1080	1.06374e-86	288.47	cd20612	CYP_LDS-like_C	-	cl41757
Q#111 - >6022_t	specific	214976	1559	1721	4.05617e-17	80.0803	smart01017	Arrestin_C	-	cl02844
Q#112 - >6269_t	superfamily	425388	117	600	7.71692e-151	441.226	cl41757	cytochrome_P450 superfamily	-	-
Q#113 - >6271_t	specific	410686	120	621	8.49554e-159	462.027	cd11063	CYP52	-	cl41757
Q#114 - >6458_t	superfamily	425388	1	80	9.95616e-19	79.6806	cl41757	cytochrome_P450 superfamily	C	-
Q#114 - >6458_t	superfamily	425388	64	116	2.79632e-05	41.397	cl41757	cytochrome_P450 superfamily	NC	-
Q#115 - >7096_t	superfamily	425388	1	245	1.84853e-62	201.297	cl41757	cytochrome_P450 superfamily	N	-
Q#116 - >7120_t	specific	410667	85	515	0	521.853	cd11041	CYP503A1-like	-	cl41757
Q#117 - >7112_t	specific	410667	85	524	0	523.394	cd11041	CYP503A1-like	-	cl41757
Q#118 - >7113_t	specific	410667	287	726	0	524.55	cd11041	CYP503A1-like	-	cl41757
Q#119 - >6685_t	specific	188649	99	646	0	660.955	cd09817	linoleate_diol_synthase_like	-	cl14561
Q#119 - >6685_t	superfamily	425388	641	1025	7.94284e-56	199.103	cl41757	cytochrome_P450 superfamily	-	-
