# Supplementary material for: Genome Re-Annotation and Transcriptome Analyses of Sanghuangporus sanghuang
Source: J Fungi (Basel). 2023 Apr 23;9(5):505. doi: 10.3390/jof9050505 (PMC10219462; doi:10.3390/jof9050505)
Supplement: Supplementary file 1 [file jof-09-00505-s001.zip › Supplementary Table S5.xlsx]

## Sheet: Table S5
Supplementary Table S5. Putative genes involved in the pathway of uridine diphosphate glucosebiosynthesis in Sanghuangporus sanghuang.
Gene name and definition	Enzyme code	KO term	MS2_V1			MS2_V2			Transcriptome
			E -Value	Score	Gene ID	E -Value	Score	Gene ID	E -Value	Score	Gene ID
ARFGAP1;ADP-ribosylation factor GTPase-activating protein 1	‐‐	K12492	9.51e-228	637	172_t	9.51e-228	637	genePrefix00222.t1	9.51e-228	637	genePrefix00222.t1.p1
ARHGAP1,CDC42GAP;Rho GTPase-activating protein 1	‐‐	K18470	3.64e-150	437	6400_t	4.63e-312	871	genePrefix12254.t1	1.11e-149	437	genePrefix07889.t1.p1
BEM2;GTPase-activating protein BEM2	‐‐	K19844	0	2310	3720_t	0	2310	genePrefix04556.t1	0	2310	genePrefix04556.t1.p1
E2.4.1.34;1,3-beta-glucan synthase	2.4.1.34	K00706	0	3140	2433_t	0	3140	genePrefix02993.t1	0	3140	genePrefix02993.t1.p1
E2.4.1.34;1,3-beta-glucan synthase	2.4.1.34	K00706	0	3128	7771_t	0	2549	genePrefix09576.t1	0	2549	genePrefix09576.t1.p1
E2.4.1.34;1,3-beta-glucan synthase	2.4.1.34	K00706	‐‐	‐‐	‐‐	2.31e-155	486	genePrefix09577.t1	2.31e-155	486	genePrefix09577.t1.p1
HK;hexokinase	2.7.1.1	K00844	1.28e-263	734	437_t	1.62e-277	769	genePrefix00540.t1	1.62e-277	769	genePrefix00540.t1.p1
HK;hexokinase	2.7.1.1	K00844	0	909	7724_t	0	981	genePrefix09515.t1	‐‐	‐‐	‐‐
pgm;phosphoglucomutase	5.4.2.2	K01835	0	1017	10112_t	0	946	genePrefix03299.t1	0	946	genePrefix03299.t1.p1
pgm;phosphoglucomutase	5.4.2.2	K01835	0	895	2689_t	0	1017	genePrefix12505.t1	0	1017	genePrefix12505.t1.p1
RANGAP1;Ran GTPase-activating protein 1	‐‐	K14319	0	912	4748_t	1.11e-149	437	genePrefix07889.t1	0	915	genePrefix05829.t1.p1
RGA1_2;Rho-type GTPase-activating protein 1/2	‐‐	K19839	4.63e-312	871	9913_t	1.1e-306	887	genePrefix06332.t1	4.63e-312	871	genePrefix12254.t1.p1
SAC7;GTPase-activating protein SAC7	‐‐	K19845	9.9e-164	499	3583_t	1.02e-169	499	genePrefix04385.t1	1.02e-169	499	genePrefix04385.t1.p1
SST2;GTPase-activating protein SST2	‐‐	K19838	0	1081	447_t	0	1081	genePrefix00552.t1	0	1081	genePrefix00552.t1.p1
UGP2,galU,galF;UTP--glucose-1-phosphate uridylyltransferase	2.7.7.9	K00963	1.19e-301	887	5151_t	0	915	genePrefix05829.t1	1.1e-306	887	genePrefix06332.t1.p1
