# Supplementary material for: Genome Re-Annotation and Transcriptome Analyses of Sanghuangporus sanghuang
Source: J Fungi (Basel). 2023 Apr 23;9(5):505. doi: 10.3390/jof9050505 (PMC10219462; doi:10.3390/jof9050505)
Supplement: Supplementary file 1 [file jof-09-00505-s001.zip › Supplementary Table S2.xlsx]

## Sheet: Table S2
Supplementary Table S2. Putative genes involved in the pathway of terpenoid backbone biosynthesis in Sanghuangporus sanghuang.
Gene name and definition	Enzyme code	KO term	MS2_V1			MS2_V2			Transcriptome
			E -Value	Score	Gene ID	E -Value	Score	Gene ID	E -Value	Score	Gene ID
HMGCR;hydroxymethylglutaryl-CoA reductase (NADPH)	1.1.1.34	K00021	0	2016	8257_t	0	2016	genePrefix10150.t1	0	2016	genePrefix10150.t1.p1
STE24;STE24 endopeptidase	3.4.24.84	K06013	1.04e-253	703	9705_t	8.44e-290	797	genePrefix11991.t1	8.44e-290	797	genePrefix11991.t1.p1
RCE1,FACE2;prenyl protein peptidase	3.4.22.-	K08658	--	--	--	6.68e-129	374	genePrefix09754.t1	--	--	--
PCYOX1,FCLY;prenylcysteine oxidase / farnesylcysteine lyase	1.8.3.5 1.8.3.6	K05906	8.24E-315	867	4261_t	8.24e-315	867	genePrefix05241.t1	8.24e-315	867	genePrefix05241.t1.p1
NUS1;dehydrodolichyl diphosphate syntase complex subunit NUS1	2.5.1.87	K19177	--	--	--	1e-94	295	genePrefix05394.t1	1e-94	295	genePrefix05394.t1.p1
MVD,mvaD;diphosphomevalonate decarboxylase	4.1.1.33	K01597	1.71e-266	732	4678_t	1.71e-266	732	genePrefix05745.t1	1.71e-266	732	genePrefix05745.t1.p1
MVD,mvaD;diphosphomevalonate decarboxylase	4.1.1.33	K01597	1.71e-266	732	4678_t	1.71e-266	732	genePrefix05745.t1	1.71e-266	732	genePrefix05745.t1.p1
idi,IDI;isopentenyl-diphosphate Delta-isomerase	5.3.3.2	K01823	2.98e-154	436	4355_t	1.21e-158	449	genePrefix05360.t1	1.21e-158	449	genePrefix05360.t1.p1
ICMT,STE14;protein-S-isoprenylcysteine O-methyltransferase	2.1.1.100	K00587	5.55e-146	417	382_t	5.55e-146	417	genePrefix00476.t1	--	--	--
hexPS,COQ1;hexaprenyl-diphosphate synthase	2.5.1.82 2.5.1.83	K05355	4.73e-258	732	6221_t	1.02e-268	748	genePrefix07658.t1	1.02e-268	748	genePrefix07658.t1.p1
GGPS1;geranylgeranyl diphosphate synthase,type III	2.5.1.1 2.5.1.10 2.5.1.29	K00804	1.04e-175	498	10441_t	3.14e-195	546	genePrefix12937.t1	3.14e-195	546	genePrefix12937.t1.p1
FNTB;protein farnesyltransferase subunit beta	2.5.1.58	K05954	2.72e-288	794	9606_t	2.81e-276	765	genePrefix11873.t1	2.81e-276	765	genePrefix11873.t1.p1
FNTA;protein farnesyltransferase/geranylgeranyltransferase type-1 subunit alpha	2.5.1.58 2.5.1.59	K05955	1.38e-155	446	5532_t	2.22e-162	463	genePrefix06813.t1	2.22e-162	463	genePrefix06813.t1.p1
FDPS;farnesyl diphosphate synthase	2.5.1.1 2.5.1.10	K00787	2.25e-226	627	9781_t	2.58e-165	468	genePrefix12083.t1	--	--	--
E2.7.4.2,mvaK2;phosphomevalonate kinase	2.7.4.2	K00938	1.13e-266	740	10525_t	1.13e-266	740	genePrefix13048.t1	1.13e-266	740	genePrefix13048.t1.p1
E2.3.3.10;hydroxymethylglutaryl-CoA synthase	2.3.3.10	K01641	0	895	10064_t	0	895	genePrefix12447.t1	0	895	genePrefix12447.t1.p1
DHDDS,RER2,SRT1;ditrans,polycis-polyprenyl diphosphate synthase	2.5.1.87	K11778	9.17e-112	330	2174_t	8.42e-112	330	genePrefix02714.t1	--	--	--
ACAT,atoB;acetyl-CoA C-acetyltransferase	2.3.1.9	K00626	1.74e-261	721	501_t	2.99e-184	521	genePrefix00613.t1	2.99e-184	521	genePrefix00613.t1.p1
