# Supplementary material for: Genome Re-Annotation and Transcriptome Analyses of Sanghuangporus sanghuang
Source: J Fungi (Basel). 2023 Apr 23;9(5):505. doi: 10.3390/jof9050505 (PMC10219462; doi:10.3390/jof9050505)
Supplement: Supplementary file 1 [file jof-09-00505-s001.zip › Supplementary Table S3.xlsx]

## Sheet: Table S3
Supplementary Table S3. Putative genes involved in the pathway of sesquiterpenoid and triterpenoid biosynthesis in Sanghuangporus sanghuang.
Gene name and definition	Enzyme code	KO term	MS2_V1			MS2_V2			Transcriptome
			E -Value	Score	Gene ID	E -Value	Score	Gene ID	E -Value	Score	Gene ID
alpha-muurolene/germacrene-A/gamma-muurolene synthase	4.2.3.125 4.2.3.23 4.2.3.126	K21927	2.26e-240	666	2233_t	2.26e-240	666	genePrefix02781.t1	2.26e-240	666	genePrefix02781.t1.p1
farnesyl-diphosphate farnesyltransferase	2.5.1.21	K00801	1.08e-277	771	9315_t	1.08e-277	771	genePrefix11511.t1	1.08e-277	771	genePrefix11511.t1.p1
squalene monooxygenase	1.14.14.17	K00511	1.14e-233	652	10117_t	2.5e-304	835	genePrefix12513.t1	2.5e-304	835	genePrefix12513.t1.p1
